# Supplementary material for: Evaluation of Subclinical Retinal Disease in Patients Affected by Systemic Lupus Erythematosus with No Evidence of Ocular Involvement—An Optical Coherence Tomography Angiography Original Study
Source: J Clin Med. 2022 Dec 14;11(24):7417. doi: 10.3390/jcm11247417 (PMC9780932; doi:10.3390/jcm11247417)
Supplement: Supplementary file 1 [file jcm-11-07417-s001.zip]

Archive with 1 entries (1 files):
- jcm-2057061-supplementary.pdf
